# Supplementary material for: Culicoides-Specific Fitness Increase of Vesicular Stomatitis Virus in Insect-to-Insect Infections
Source: Insects. 2024 Jan 5;15(1):34. doi: 10.3390/insects15010034 (PMC10816812; doi:10.3390/insects15010034)
Supplement: Supplementary file 1 [file insects-15-00034-s001.zip]

Archive with 1 entries (1 files):
- insects-2789991-supplementary.pdf
